# Supplementary material for: Neonatal Sepsis, Antibiotic Susceptibility Pattern, and Treatment Outcomes among Neonates Treated in Two Tertiary Care Hospitals of Yangon, Myanmar from 2017 to 2019
Source: Trop Med Infect Dis. 2021 Apr 28;6(2):62. doi: 10.3390/tropicalmed6020062 (PMC8167801; doi:10.3390/tropicalmed6020062)
Supplement: Supplementary file 1 [file tropicalmed-06-00062-s001.zip]

Archive with 1 entries (1 files):
- tropicalmed-1159848-supplementary.pdf
